# Supplementary material for: A Cell System-Assisted Strategy for Evaluating the Natural Antioxidant-Induced Double-Stranded DNA Break (DSB) Style
Source: Genes (Basel). 2023 Feb 6;14(2):420. doi: 10.3390/genes14020420 (PMC9957360; doi:10.3390/genes14020420)
Supplement: Supplementary file 1 [file genes-14-00420-s001.zip]

Archive with 1 entries (1 files):
- genes-2185048-supplementary.pdf
